# Supplementary material for: Comprehensive Analysis of Subcellular Localization, Immune Function and Role in Bacterial wilt Disease Resistance of Solanum lycopersicum Linn. ROP Family Small GTPases
Source: Int J Mol Sci. 2022 Aug 27;23(17):9727. doi: 10.3390/ijms23179727 (PMC9456112; doi:10.3390/ijms23179727)
Supplement: Supplementary file 1 [file ijms-23-09727-s001.zip]

Archive with 3 entries (2 files):
- ijms-1825340-supplementary/
- ijms-1825340-supplementary/Supplementary Table S1.pdf
- ijms-1825340-supplementary/Supplementary text.pdf
